# Supplementary material for: Modified Monosaccharides Content of Xanthan Gum Impairs Citrus Canker Disease by Affecting the Epiphytic Lifestyle of Xanthomonas citri subsp. citri
Source: Microorganisms. 2021 May 29;9(6):1176. doi: 10.3390/microorganisms9061176 (PMC8229982; doi:10.3390/microorganisms9061176)
Supplement: Supplementary file 1 [file microorganisms-09-01176-s001.zip]

Archive with 1 entries (1 files):
- microorganisms-1187159-supplementary.pdf
